# Supplementary material for: The Clinical Implications of Serum Carbohydrate Antigen 19-9 Levels in Patients with Nontuberculous Mycobacteria Pulmonary Disease
Source: J Clin Med. 2023 Dec 18;12(24):7751. doi: 10.3390/jcm12247751 (PMC10743919; doi:10.3390/jcm12247751)
Supplement: Supplementary file 1 [file jcm-12-07751-s001.zip]

Archive with 1 entries (1 files):
- jcm-2711532-supplementary.pdf
